# Supplementary material for: TicTimer software for measuring tic suppression
Source: F1000Res. 2017 Dec 22;6:1560. Originally published 2017 Aug 24. [Version 2] doi: 10.12688/f1000research.12327.2 (PMC5770993; doi:10.12688/f1000research.12327.2)
Supplement: Supplementary file 1 [file f1000research-6-14702-s0000.tgz › 18fdb949-1125-4c0f-9e94-2f2acc376bf0.txt]

NewTics subject 100, session 1, baseline, began at 12:34:35

10s tic free interval ended at 00:00:10

Tic detected at 00:00:18

Tic detected at 00:00:21

10s tic free interval ended at 00:00:31

Tic detected at 00:00:38

Tic detected at 00:00:41

Tic detected at 00:00:41

Tic detected at 00:00:42

Tic detected at 00:00:43

Tic detected at 00:00:43

Tic detected at 00:00:45

Tic detected at 00:00:45

10s tic free interval ended at 00:00:55

10s tic free interval ended at 00:01:05

Tic detected at 00:01:08

Tic detected at 00:01:13

Tic detected at 00:01:14

Tic detected at 00:01:15

Tic detected at 00:01:16

Tic detected at 00:01:24

Tic detected at 00:01:29

10s tic free interval ended at 00:01:39

Tic detected at 00:01:40

10s tic free interval ended at 00:01:50

Tic detected at 00:01:51

Tic detected at 00:01:51

Tic detected at 00:01:53

Tic detected at 00:01:53

Tic detected at 00:01:55

Tic detected at 00:02:02

Tic detected at 00:02:09

Tic detected at 00:02:11

Tic detected at 00:02:12

Tic detected at 00:02:14

10s tic free interval ended at 00:02:24

10s tic free interval ended at 00:02:34

Tic detected at 00:02:37

Tic detected at 00:02:38

Tic detected at 00:02:41

Tic detected at 00:02:42

10s tic free interval ended at 00:02:52

Tic detected at 00:03:01

10s tic free interval ended at 00:03:11

Tic detected at 00:03:11

10s tic free interval ended at 00:03:21

10s tic free interval ended at 00:03:31

Tic detected at 00:03:38

Tic detected at 00:03:45

Tic detected at 00:03:45

10s tic free interval ended at 00:03:55

Tic detected at 00:04:02

Tic detected at 00:04:07

Tic detected at 00:04:07

Tic detected at 00:04:09

Tic detected at 00:04:10

Tic detected at 00:04:12

10s tic free interval ended at 00:04:22

Tic detected at 00:04:23

Tic detected at 00:04:25

Tic detected at 00:04:30

10s tic free interval ended at 00:04:40

10s tic free interval ended at 00:04:50

Tic detected at 00:04:53

Tic detected at 00:04:54

Tic detected at 00:04:56

Tic detected at 00:04:58

Tic detected at 00:04:59

Session 1 ended at 12:39:35
