# Supplementary material for: TicTimer software for measuring tic suppression
Source: F1000Res. 2017 Dec 22;6:1560. Originally published 2017 Aug 24. [Version 2] doi: 10.12688/f1000research.12327.2 (PMC5770993; doi:10.12688/f1000research.12327.2)
Supplement: Supplementary file 2 [file f1000research-6-14702-s0001.tgz]

Archive with 1 entries (1 files):
- fbd91c94-3c9a-4681-a3d7-83e50abd675f.txt
