# Supplementary material for: TicTimer software for measuring tic suppression
Source: F1000Res. 2017 Dec 22;6:1560. Originally published 2017 Aug 24. [Version 2] doi: 10.12688/f1000research.12327.2 (PMC5770993; doi:10.12688/f1000research.12327.2)
Supplement: Supplementary file 2 [file f1000research-6-14702-s0001.tgz › fbd91c94-3c9a-4681-a3d7-83e50abd675f.txt]

NewTics subject 100, session 2, verbal, began at 12:45:47

Tic detected at 00:00:01

Tic detected at 00:00:02

Tic detected at 00:00:03

Tic detected at 00:00:08

Tic detected at 00:00:17

Tic detected at 00:00:19

Tic detected at 00:00:22

Tic detected at 00:00:25

Tic detected at 00:00:27

Tic detected at 00:00:29

Tic detected at 00:00:30

10s tic free interval ended at 00:00:40

Tic detected at 00:00:46

Tic detected at 00:00:48

10s tic free interval ended at 00:00:58

Tic detected at 00:01:01

Tic detected at 00:01:03

Tic detected at 00:01:03

Tic detected at 00:01:05

Tic detected at 00:01:09

Tic detected at 00:01:11

Tic detected at 00:01:16

10s tic free interval ended at 00:01:26

10s tic free interval ended at 00:01:36

Tic detected at 00:01:38

10s tic free interval ended at 00:01:48

10s tic free interval ended at 00:01:58

Tic detected at 00:01:59

Tic detected at 00:02:00

Tic detected at 00:02:02

10s tic free interval ended at 00:02:12

Tic detected at 00:02:17

Tic detected at 00:02:19

Tic detected at 00:02:21

Tic detected at 00:02:27

Tic detected at 00:02:28

Tic detected at 00:02:29

Tic detected at 00:02:32

Tic detected at 00:02:34

10s tic free interval ended at 00:02:44

10s tic free interval ended at 00:02:54

Tic detected at 00:02:55

Tic detected at 00:02:56

10s tic free interval ended at 00:03:06

Tic detected at 00:03:15

Tic detected at 00:03:15

Tic detected at 00:03:18

Tic detected at 00:03:19

Tic detected at 00:03:26

Tic detected at 00:03:29

10s tic free interval ended at 00:03:39

10s tic free interval ended at 00:03:49

10s tic free interval ended at 00:03:59

10s tic free interval ended at 00:04:09

10s tic free interval ended at 00:04:19

10s tic free interval ended at 00:04:29

10s tic free interval ended at 00:04:39

10s tic free interval ended at 00:04:49

10s tic free interval ended at 00:04:59

Session 2 ended at 12:50:47
