# Supplementary material for: TicTimer software for measuring tic suppression
Source: F1000Res. 2017 Dec 22;6:1560. Originally published 2017 Aug 24. [Version 2] doi: 10.12688/f1000research.12327.2 (PMC5770993; doi:10.12688/f1000research.12327.2)
Supplement: Supplementary file 3 [file f1000research-6-14702-s0002.tgz › 95edca2c-8eea-4bfb-a33d-e9cf3d2b8bed.txt]

NewTics subject 100, session 3, DRZ, began at 12:53:25

10s tic free interval ended at 00:00:10

Reward dispensed at 00:00:10

10s tic free interval ended at 00:00:20

Reward dispensed at 00:00:20

Tic detected at 00:00:20

10s tic free interval ended at 00:00:30

Reward dispensed at 00:00:30

Tic detected at 00:00:36

Tic detected at 00:00:43

Tic detected at 00:00:43

10s tic free interval ended at 00:00:53

Reward dispensed at 00:00:53

10s tic free interval ended at 00:01:03

Reward dispensed at 00:01:03

Tic detected at 00:01:04

10s tic free interval ended at 00:01:14

Reward dispensed at 00:01:14

Tic detected at 00:01:23

Tic detected at 00:01:27

Tic detected at 00:01:31

Tic detected at 00:01:32

Tic detected at 00:01:34

Tic detected at 00:01:36

10s tic free interval ended at 00:01:46

Reward dispensed at 00:01:46

10s tic free interval ended at 00:01:56

Reward dispensed at 00:01:56

Tic detected at 00:02:01

Tic detected at 00:02:07

10s tic free interval ended at 00:02:17

Reward dispensed at 00:02:17

Tic detected at 00:02:17

10s tic free interval ended at 00:02:27

Reward dispensed at 00:02:27

10s tic free interval ended at 00:02:37

Reward dispensed at 00:02:37

10s tic free interval ended at 00:02:47

Reward dispensed at 00:02:47

10s tic free interval ended at 00:02:57

Reward dispensed at 00:02:57

Tic detected at 00:03:02

10s tic free interval ended at 00:03:12

Reward dispensed at 00:03:12

10s tic free interval ended at 00:03:22

Reward dispensed at 00:03:22

10s tic free interval ended at 00:03:32

Reward dispensed at 00:03:32

Tic detected at 00:03:38

10s tic free interval ended at 00:03:48

Reward dispensed at 00:03:48

10s tic free interval ended at 00:03:58

Reward dispensed at 00:03:58

10s tic free interval ended at 00:04:08

Reward dispensed at 00:04:08

10s tic free interval ended at 00:04:18

Reward dispensed at 00:04:18

10s tic free interval ended at 00:04:28

Reward dispensed at 00:04:28

10s tic free interval ended at 00:04:38

Reward dispensed at 00:04:38

10s tic free interval ended at 00:04:48

Reward dispensed at 00:04:48

10s tic free interval ended at 00:04:58

Reward dispensed at 00:04:58

Session 3 ended at 12:58:25
