# Supplementary material for: TicTimer software for measuring tic suppression
Source: F1000Res. 2017 Dec 22;6:1560. Originally published 2017 Aug 24. [Version 2] doi: 10.12688/f1000research.12327.2 (PMC5770993; doi:10.12688/f1000research.12327.2)
Supplement: Supplementary file 4 [file f1000research-6-14702-s0003.tgz › a9275d6b-d9ee-4b6c-9b70-8281f1818195.txt]

NewTics subject 100, session 4, NCR, began at 13:00:17

Tic detected at 00:00:06

Reward dispensed at 00:00:10

10s tic free interval ended at 00:00:16

Reward dispensed at 00:00:20

Tic detected at 00:00:24

Tic detected at 00:00:25

Tic detected at 00:00:26

Reward dispensed at 00:00:30

10s tic free interval ended at 00:00:36

10s tic free interval ended at 00:00:46

Reward dispensed at 00:00:53

10s tic free interval ended at 00:00:56

Reward dispensed at 00:01:03

10s tic free interval ended at 00:01:06

Reward dispensed at 00:01:14

10s tic free interval ended at 00:01:16

10s tic free interval ended at 00:01:26

10s tic free interval ended at 00:01:36

Reward dispensed at 00:01:46

10s tic free interval ended at 00:01:46

Reward dispensed at 00:01:56

10s tic free interval ended at 00:01:56

10s tic free interval ended at 00:02:06

10s tic free interval ended at 00:02:16

Reward dispensed at 00:02:17

Tic detected at 00:02:25

Reward dispensed at 00:02:27

10s tic free interval ended at 00:02:35

Reward dispensed at 00:02:37

10s tic free interval ended at 00:02:45

Tic detected at 00:02:45

Reward dispensed at 00:02:47

10s tic free interval ended at 00:02:55

Reward dispensed at 00:02:57

Tic detected at 00:03:05

10s tic free interval ended at 00:03:05

Tic detected at 00:03:07

Tic detected at 00:03:09

Reward dispensed at 00:03:12

Tic detected at 00:03:12

Tic detected at 00:03:17

Tic detected at 00:03:17

Reward dispensed at 00:03:22

Tic detected at 00:03:26

Reward dispensed at 00:03:32

Tic detected at 00:03:35

10s tic free interval ended at 00:03:45

Reward dispensed at 00:03:48

10s tic free interval ended at 00:03:55

Reward dispensed at 00:03:58

10s tic free interval ended at 00:04:05

Reward dispensed at 00:04:08

10s tic free interval ended at 00:04:15

Reward dispensed at 00:04:18

10s tic free interval ended at 00:04:25

Reward dispensed at 00:04:28

10s tic free interval ended at 00:04:35

Reward dispensed at 00:04:38

Tic detected at 00:04:38

Reward dispensed at 00:04:48

10s tic free interval ended at 00:04:48

Reward dispensed at 00:04:58

10s tic free interval ended at 00:04:58

Session 4 ended at 13:05:17
