# Supplementary material for: TicTimer software for measuring tic suppression
Source: F1000Res. 2017 Dec 22;6:1560. Originally published 2017 Aug 24. [Version 2] doi: 10.12688/f1000research.12327.2 (PMC5770993; doi:10.12688/f1000research.12327.2)
Supplement: Supplementary file 5 [file f1000research-6-14702-s0004.tgz › c750b5e6-f45f-42c1-ba9b-2301cf821238.txt]

NewTics subject 100, session 5, verbal, began at 13:07:24

10s tic free interval ended at 00:00:10

10s tic free interval ended at 00:00:20

10s tic free interval ended at 00:00:30

10s tic free interval ended at 00:00:40

Tic detected at 00:00:48

10s tic free interval ended at 00:00:58

10s tic free interval ended at 00:01:08

Tic detected at 00:01:14

10s tic free interval ended at 00:01:24

10s tic free interval ended at 00:01:34

10s tic free interval ended at 00:01:44

10s tic free interval ended at 00:01:54

10s tic free interval ended at 00:02:04

10s tic free interval ended at 00:02:14

10s tic free interval ended at 00:02:24

10s tic free interval ended at 00:02:34

10s tic free interval ended at 00:02:44

10s tic free interval ended at 00:02:54

10s tic free interval ended at 00:03:04

10s tic free interval ended at 00:03:14

10s tic free interval ended at 00:03:24

10s tic free interval ended at 00:03:34

10s tic free interval ended at 00:03:44

10s tic free interval ended at 00:03:54

10s tic free interval ended at 00:04:04

10s tic free interval ended at 00:04:14

10s tic free interval ended at 00:04:24

10s tic free interval ended at 00:04:34

10s tic free interval ended at 00:04:44

Tic detected at 00:04:44

10s tic free interval ended at 00:04:54

Session 5 ended at 13:12:24
