# Supplementary material for: TicTimer software for measuring tic suppression
Source: F1000Res. 2017 Dec 22;6:1560. Originally published 2017 Aug 24. [Version 2] doi: 10.12688/f1000research.12327.2 (PMC5770993; doi:10.12688/f1000research.12327.2)
Supplement: Supplementary file 6 [file f1000research-6-14702-s0005.tgz › bf3e3667-00de-4f73-bfa1-bbfdf47ebd2b.txt]

NewTics subject 100, session 6, baseline, began at 13:13:54

10s tic free interval ended at 00:00:10

10s tic free interval ended at 00:00:20

10s tic free interval ended at 00:00:30

10s tic free interval ended at 00:00:40

10s tic free interval ended at 00:00:50

10s tic free interval ended at 00:01:00

10s tic free interval ended at 00:01:10

10s tic free interval ended at 00:01:20

10s tic free interval ended at 00:01:30

10s tic free interval ended at 00:01:40

10s tic free interval ended at 00:01:50

10s tic free interval ended at 00:02:00

10s tic free interval ended at 00:02:10

10s tic free interval ended at 00:02:20

10s tic free interval ended at 00:02:30

Tic detected at 00:02:38

10s tic free interval ended at 00:02:48

10s tic free interval ended at 00:02:58

Tic detected at 00:03:03

Tic detected at 00:03:04

Tic detected at 00:03:05

Tic detected at 00:03:14

Tic detected at 00:03:15

Tic detected at 00:03:15

Tic detected at 00:03:16

Tic detected at 00:03:16

Tic detected at 00:03:17

Tic detected at 00:03:18

Tic detected at 00:03:18

Tic detected at 00:03:19

Tic detected at 00:03:20

10s tic free interval ended at 00:03:30

Tic detected at 00:03:30

10s tic free interval ended at 00:03:40

10s tic free interval ended at 00:03:50

10s tic free interval ended at 00:04:00

10s tic free interval ended at 00:04:10

10s tic free interval ended at 00:04:20

10s tic free interval ended at 00:04:30

10s tic free interval ended at 00:04:40

10s tic free interval ended at 00:04:50

Tic detected at 00:04:59

Session 6 ended at 13:18:54
