# Supplementary material for: TicTimer software for measuring tic suppression
Source: F1000Res. 2017 Dec 22;6:1560. Originally published 2017 Aug 24. [Version 2] doi: 10.12688/f1000research.12327.2 (PMC5770993; doi:10.12688/f1000research.12327.2)
Supplement: Supplementary file 7 [file f1000research-6-14702-s0006.tgz › 8844343f-7449-4b54-a210-64f71b742300.txt]

NewTics subject 100, session 7, DRZ, began at 13:21:26

Tic detected at 00:00:03

Tic detected at 00:00:07

Tic detected at 00:00:15

Tic detected at 00:00:16

Tic detected at 00:00:17

10s tic free interval ended at 00:00:27

Reward dispensed at 00:00:27

10s tic free interval ended at 00:00:37

Reward dispensed at 00:00:37

10s tic free interval ended at 00:00:47

Reward dispensed at 00:00:47

10s tic free interval ended at 00:00:57

Reward dispensed at 00:00:57

10s tic free interval ended at 00:01:07

Reward dispensed at 00:01:07

10s tic free interval ended at 00:01:17

Reward dispensed at 00:01:17

10s tic free interval ended at 00:01:27

Reward dispensed at 00:01:27

10s tic free interval ended at 00:01:37

Reward dispensed at 00:01:37

10s tic free interval ended at 00:01:47

Reward dispensed at 00:01:47

10s tic free interval ended at 00:01:57

Reward dispensed at 00:01:57

10s tic free interval ended at 00:02:07

Reward dispensed at 00:02:07

Tic detected at 00:02:10

Tic detected at 00:02:13

Tic detected at 00:02:15

Tic detected at 00:02:16

Tic detected at 00:02:16

Tic detected at 00:02:17

Tic detected at 00:02:17

Tic detected at 00:02:19

Tic detected at 00:02:21

Tic detected at 00:02:23

Tic detected at 00:02:24

Tic detected at 00:02:25

Tic detected at 00:02:26

Tic detected at 00:02:28

Tic detected at 00:02:29

Tic detected at 00:02:33

Tic detected at 00:02:33

Tic detected at 00:02:33

Tic detected at 00:02:34

Tic detected at 00:02:35

Tic detected at 00:02:38

Tic detected at 00:02:40

Tic detected at 00:02:41

Tic detected at 00:02:44

10s tic free interval ended at 00:02:54

Reward dispensed at 00:02:54

10s tic free interval ended at 00:03:04

Reward dispensed at 00:03:04

10s tic free interval ended at 00:03:14

Reward dispensed at 00:03:14

10s tic free interval ended at 00:03:24

Reward dispensed at 00:03:24

10s tic free interval ended at 00:03:34

Reward dispensed at 00:03:34

Tic detected at 00:03:37

10s tic free interval ended at 00:03:47

Reward dispensed at 00:03:47

10s tic free interval ended at 00:03:57

Reward dispensed at 00:03:57

10s tic free interval ended at 00:04:07

Reward dispensed at 00:04:07

10s tic free interval ended at 00:04:17

Reward dispensed at 00:04:17

10s tic free interval ended at 00:04:27

Reward dispensed at 00:04:27

10s tic free interval ended at 00:04:37

Reward dispensed at 00:04:37

10s tic free interval ended at 00:04:47

Reward dispensed at 00:04:47

10s tic free interval ended at 00:04:57

Reward dispensed at 00:04:57

Session 7 ended at 13:26:26
