# Supplementary material for: TicTimer software for measuring tic suppression
Source: F1000Res. 2017 Dec 22;6:1560. Originally published 2017 Aug 24. [Version 2] doi: 10.12688/f1000research.12327.2 (PMC5770993; doi:10.12688/f1000research.12327.2)
Supplement: Supplementary file 8 [file f1000research-6-14702-s0007.tgz › 7b6758a7-be90-4bee-b35f-fe63b104f11d.txt]

NewTics subject 100, session 8, NCR, began at 13:28:11

Tic detected at 00:00:01

Tic detected at 00:00:02

Tic detected at 00:00:03

Tic detected at 00:00:04

Tic detected at 00:00:04

Tic detected at 00:00:05

Tic detected at 00:00:05

Reward dispensed at 00:00:10

10s tic free interval ended at 00:00:15

Tic detected at 00:00:15

Reward dispensed at 00:00:20

Tic detected at 00:00:24

Tic detected at 00:00:25

Reward dispensed at 00:00:30

10s tic free interval ended at 00:00:35

10s tic free interval ended at 00:00:45

Reward dispensed at 00:00:53

10s tic free interval ended at 00:00:55

Reward dispensed at 00:01:03

10s tic free interval ended at 00:01:05

Reward dispensed at 00:01:14

10s tic free interval ended at 00:01:15

10s tic free interval ended at 00:01:25

10s tic free interval ended at 00:01:35

10s tic free interval ended at 00:01:45

Reward dispensed at 00:01:46

10s tic free interval ended at 00:01:55

Reward dispensed at 00:01:56

10s tic free interval ended at 00:02:05

10s tic free interval ended at 00:02:15

Reward dispensed at 00:02:17

10s tic free interval ended at 00:02:25

Reward dispensed at 00:02:27

10s tic free interval ended at 00:02:35

Reward dispensed at 00:02:37

Tic detected at 00:02:41

Tic detected at 00:02:42

Reward dispensed at 00:02:47

10s tic free interval ended at 00:02:52

Reward dispensed at 00:02:57

10s tic free interval ended at 00:03:02

Reward dispensed at 00:03:12

10s tic free interval ended at 00:03:12

Reward dispensed at 00:03:22

10s tic free interval ended at 00:03:22

Reward dispensed at 00:03:32

10s tic free interval ended at 00:03:32

10s tic free interval ended at 00:03:42

Reward dispensed at 00:03:48

10s tic free interval ended at 00:03:52

Reward dispensed at 00:03:58

10s tic free interval ended at 00:04:02

Reward dispensed at 00:04:08

10s tic free interval ended at 00:04:12

Reward dispensed at 00:04:18

10s tic free interval ended at 00:04:22

Reward dispensed at 00:04:28

Tic detected at 00:04:28

Reward dispensed at 00:04:38

10s tic free interval ended at 00:04:38

Tic detected at 00:04:38

Reward dispensed at 00:04:48

10s tic free interval ended at 00:04:48

Tic detected at 00:04:48

Reward dispensed at 00:04:58

10s tic free interval ended at 00:04:58

Tic detected at 00:04:58

Session 8 ended at 13:33:11
