# Supplementary material for: TicTimer software for measuring tic suppression
Source: F1000Res. 2017 Dec 22;6:1560. Originally published 2017 Aug 24. [Version 2] doi: 10.12688/f1000research.12327.2 (PMC5770993; doi:10.12688/f1000research.12327.2)
Supplement: Supplementary file 9 [file f1000research-6-14702-s0008.tgz › 71f20954-396b-4229-ad29-341972e175dd.txt]

python TT_Data.py *_log.txt:

file: subject100_session1_baseline_TicTimer_log.txt
Subject 100, session 1, baseline
session length: 300
tics: 51
ten second tic-free intervals: 16
rewards dispensed: 0

file: subject100_session2_verbal_TicTimer_log.txt
Subject 100, session 2, verbal
session length: 300
tics: 40
ten second tic-free intervals: 19
rewards dispensed: 0

file: subject100_session3_DRZ_TicTimer_log.txt
Subject 100, session 3, DRZ
session length: 300
tics: 16
ten second tic-free intervals: 24
rewards dispensed: 24

file: subject100_session4_NCR_TicTimer_log.txt
Subject 100, session 4, NCR
session length: 300
tics: 15
ten second tic-free intervals: 24
rewards dispensed: 24

file: subject100_session5_verbal_TicTimer_log.txt
Subject 100, session 5, verbal
session length: 300
tics: 3
ten second tic-free intervals: 28
rewards dispensed: 0

file: subject100_session6_baseline_TicTimer_log.txt
Subject 100, session 6, baseline
session length: 300
tics: 16
ten second tic-free intervals: 26
rewards dispensed: 0

file: subject100_session7_DRZ_TicTimer_log.txt
Subject 100, session 7, DRZ
session length: 300
tics: 30
ten second tic-free intervals: 24
rewards dispensed: 24

file: subject100_session8_NCR_TicTimer_log.txt
Subject 100, session 8, NCR
session length: 300
tics: 16
ten second tic-free intervals: 27
rewards dispensed: 24
